# Supplementary material for: Teaching Nature and Architecture: Student-Led Account of Biomimicry Innovations in the Tropics
Source: Biomimetics (Basel). 2023 Jan 1;8(1):13. doi: 10.3390/biomimetics8010013 (PMC9844408; doi:10.3390/biomimetics8010013)
Supplement: Supplementary file 1 [file biomimetics-08-00013-s001.zip]

Archive with 1 entries (1 files):
- biomimetics-2099146-supplementary.pdf
